# Supplementary material for: Two-action task, testing imitative social learning in kea (Nestor notabilis)
Source: Anim Cogn. 2023 Jun 1;26(4):1395–408. doi: 10.1007/s10071-023-01788-9 (PMC10345029; doi:10.1007/s10071-023-01788-9)
Supplement: Supplementary file 4 — Supplementary file4 (XLSX 46 KB) [file 10071_2023_1788_MOESM4_ESM.xlsx]

## Sheet: rr.full.wc
Model name	rr.full.wc
Final full model	rv_push ~ ExGroup * z.session * z.trial + Sex + z.age + (1 + z.session*z.trial | Subject) + (1 + z.trial | Session_SubjID)
Null model	rv_push ~ Sex + z.age + (1 + z.session*z.trial | Subject) + (1 + z.trial | Session_SubjID)
Full-null model comparison (LRT):
χ2	6.63006
df	7
P-value	0.468386
Results of the fixed effects part of the full model rr.full.wc. Estimates, together with standard errors, confidence limits, significance tests as well as minimum and maximum of estimates obtained after dropping levels of the random effects one at a time (model stability).
Term	Estimate	SE	lower CI	upper CI	χ2	df	P-value	min	max
Intercept	-10.2721	3.44488	-35.3953	-7.6501			(3)	-216.155	-8.1574
Experimental group (2)	0.477146	1.57272	-13.3343	11.2172			(3)	-0.49	207.695
Session.nr (1)	-1.99797	1.09699	-8.6849	0.5212			(3)	-138.331	0.7466
Trial.nr (1)	-1.32505	1.05066	-6.4554	1.3506			(3)	-131.758	-0.488
Sex (2)	-2.87431	1.91213	-14.3345	0.5579	2.92214	1	0.0873721	-18.9884	-1.9944
Age (1)	-4.59803	2.87103	-16.6998	-1.7853	9.21855	1	0.00239576	-6.1389	-3.2281
Experimental group * Session.nr	1.94887	1.39406	-2.7724	10.811			(3)	-0.7618	138.431
Experimental group * Trial.nr	1.84983	1.16578	-1.4632	9.4417			(3)	1.4256	132.688
Session.nr * Trial.nr	1.12586	1.07059	-2.2874	5.1395			(3)	-85.1817	2.8819
Experimental group * Session.nr *Trial.nr	-1.45167	1.41094	-7.9336	3.0989	1.16735	1	0.279947	-3.1485	84.8328
(1) session number, trial number and age were z-transformed to a mean of zero and a standard deviation of one, mean (sd) of the original variables were 3.867 (1.966), 5.476 (2.862) and 11.1 (5.688) respectively
(2) experimental group and sex were dummy coded with 'control' and 'female' being the respective reference categories
(3) not indicated because of having a very limited interpretation

## Sheet: ap.full.wc
Model name	ap.full.wc
Final full model	log.appr.pace ~ ExGroup * z.trial * z.session + Sex + z.age + (1+ z.session * z.trial | Subject) + (1+ z.trial | Session_SubjID)
Null model	log.appr.pace ~ Sex + z.age + (1+ z.session * z.trial | Subject) + (1+ z.trial | Session_SubjID)
Full-null model comparison (LRT):
χ2	9.77541
df	7
P-value	0.201662
Results of the fixed effects part of the full model ap.full.wc. Estimates, together with standard errors, confidence limits, significance tests as well as minimum and maximum of estimates obtained after dropping levels of the random effects one at a time (model stability).
Term	Estimate	SE	lower CI	upper CI	χ2	df	P-value	min	max
Intercept	1.10575	0.134767	0.8433	1.3674			(3)	0.9443	1.2125
Experimental group (2)	0.216141	0.173062	-0.1204	0.5778			(3)	0.1115	0.3153
Trial.nr (1)	-0.011648	0.0259715	-0.0601	0.0438			(3)	-0.0266	0.0027
Session.nr (1)	0.0867598	0.0451546	-0.0052	0.1786			(3)	0.0506	0.1327
Sex (2)	-0.653289	0.15478	-0.9901	-0.3575	12.1984	1	0.000478313	-0.7333	-0.5508
Age (1)	-0.0203832	0.0815116	-0.19	0.1528	0.0568258	1	0.811585	-0.1032	0.0383
Experimental group * Trial.nr	-0.00745441	0.0372015	-0.0851	0.0654			(3)	-0.0235	0.0081
Experimental group * Session.nr	-0.110148	0.0658458	-0.2299	0.0119			(3)	-0.1561	-0.0755
Trial.nr * Session.nr	0.0165834	0.0203338	-0.0233	0.0563			(3)	0.0002	0.0319
Experimental group * Trial.nr * Session.nr	-0.00280788	0.0292828	-0.0613	0.0574	0.00900614	1	0.924394	-0.0178	0.0131
(1) session number, trial number and age were z-transformed to a mean of zero and a standard deviation of one, mean (sd) of the original variables were 3.859 (1.958), 5.464 (2.861) and 11.052 (5.723) respectively
(2) experimental group and sex were dummy coded with 'control' and 'female' being the respective reference categories
(3) not indicated because of having a very limited interpretation

## Sheet: ap.s1.full.wc
Model name	ap.s1.full.wc
Final full model	log.appr.pace ~ ExGroup * z.trial + Sex + z.age + (1 + z.trial | Subject)
Null model	log.appr.pace ~ Sex + z.age + (1 + z.trial | Subject)
Full-null model comparison (LRT):
χ2	3.52395
df	3
P-value	0.31767
Results of the fixed effects part of the full model ap.s1.full.wc. Estimates, together with standard errors, confidence limits, significance tests as well as minimum and maximum of estimates obtained after dropping levels of the random effects one at a time (model stability).
Term	Estimate	SE	lower CI	upper CI	χ2	df	P-value	min	max
Intercept	0.996954	0.153442	0.6975	1.279			(3)	0.7927	1.0444
Experimental group (2)	0.312954	0.193726	-0.0744	0.6847			(3)	0.2367	0.4596
Trial.nr (1)	-0.0441023	0.0756922	-0.1925	0.1072			(3)	-0.1011	0.0153
Sex (2)	-0.637264	0.181191	-0.9977	-0.2717	8.61922	1	0.00332634	-0.7206	-0.4812
Age (1)	-0.148881	0.0931224	-0.331	0.038	2.37989	1	0.122906	-0.2252	-0.0562
Experimental group * Trial.nr	-0.0176215	0.10565	-0.222	0.1913	0.0277194	1	0.86777	-0.0792	0.0407
(1) trial number and age were z-transformed to a mean of zero and a standard deviation of one, mean (sd) of the original variables were 5.673 (2.83) and 11.31 (5.569) respectively
(2) experimental group and sex were dummy coded with 'control' and 'female' being the respective reference categories
(3) not indicated because of having a very limited interpretation

## Sheet: ap.s27.full.wc
Model name	ap.s27.full.wc
Final full model	log.appr.pace ~ ExGroup * z.trial * z.session + Sex + z.age + (1+ z.session * z.trial | Subject) + (1+ z.trial | Session_SubjID)
Null model	log.appr.pace ~ Sex + z.age + (1+ z.session * z.trial | Subject) + (1+ z.trial | Session_SubjID)
Full-null model comparison (LRT):
χ2	6.82845
df	7
P-value	0.446958
Results of the fixed effects part of the full model ap.s27.full.wc. Estimates, together with standard errors, confidence limits, significance tests as well as minimum and maximum of estimates obtained after dropping levels of the random effects one at a time (model stability).
Term	Estimate	SE	lower CI	upper CI	χ2	df	P-value	min	max
Intercept	1.09839	0.137536	0.8039	1.3585			(3)	0.9428	1.2222
Experimental group (2)	0.230566	0.176536	-0.0923	0.6083			(3)	0.1323	0.3124
Trial.nr (1)	-0.00409952	0.0238593	-0.0513	0.0408			(3)	-0.0199	0.0082
Session.nr (1)	0.0701744	0.0466095	-0.017	0.1643			(3)	0.0337	0.0991
Sex (2)	-0.631145	0.160666	-0.9619	-0.2818	10.432	1	0.00123853	-0.7118	-0.5104
Age (1)	0.0513001	0.0849659	-0.1276	0.2282	0.316436	1	0.573758	-0.0187	0.1104
Experimental group * Trial.nr	-0.00851378	0.0346073	-0.077	0.0568			(3)	-0.0264	0.0087
Experimental group * Session.nr	-0.0822351	0.0683976	-0.2098	0.059			(3)	-0.1135	-0.0343
Trial.nr * Session.nr	0.0126232	0.0214821	-0.0273	0.0545			(3)	0.0026	0.0427
Experimental group * Trial.nr * Session.nr	-0.0122756	0.0313221	-0.0736	0.0485	0.150944	1	0.697635	-0.0474	-0.0011
(1) session number, trial number and age were z-transformed to a mean of zero and a standard deviation of one, mean (sd) of the original variables were 4.361 (1.678), 5.427 (2.866) and 11.006 (5.751) respectively
(2) experimental group and sex were dummy coded with 'control' and 'female' being the respective reference categories
(3) not indicated because of having a very limited interpretation

## Sheet: rd.full.wc - rd.alt.full.wc
Model name	rd.full.wc
Final full model	log.resp.dur ~ ExGroup * z.trial * z.session + Sex + z.age + (1+ z.session * z.trial | Subject) + (1+ z.trial | Session_SubjID)
Null model	log.resp.dur ~ Sex + z.age + (1+ z.session * z.trial | Subject) + (1+ z.trial | Session_SubjID)
Full-null model comparison (LRT):
χ2	24.4478
df	7
P-value	0.000950166
Results of the fixed effects part of the full model rd.full.wc. Estimates, together with standard errors, confidence limits, significance tests as well as minimum and maximum of estimates obtained after dropping levels of the random effects one at a time (model stability).
Term	Estimate	SE	lower CI	upper CI	χ2	df	P-value	min	max
Intercept	1.71193	0.117869	1.4851	1.976			(3)	1.65	1.7711
Experimental group (2)	-0.144716	0.151191	-0.4297	0.1574			(3)	-0.2048	-0.0659
Trial.nr (1)	-0.0826401	0.0254339	-0.1324	-0.0354			(3)	-0.1021	-0.0609
Session.nr (1)	-0.15416	0.0531453	-0.2584	-0.0515			(3)	-0.1845	-0.0965
Sex (2)	-0.411846	0.141107	-0.7363	-0.0997	6.12595	1	0.0133211	-0.517	-0.2663
Age (1)	-0.0695513	0.0729572	-0.2199	0.0932	0.845057	1	0.357954	-0.1387	0.0015
Experimental group * Trial.nr	0.0446952	0.0366758	-0.0295	0.1128			(3)	0.0236	0.0644
Experimental group * Session.nr	0.052825	0.077027	-0.0942	0.2101			(3)	-0.0006	0.0831
Trial.nr * Session.nr	0.0875228	0.0275878	0.0362	0.1445			(3)	0.0671	0.1104
Experimental group * Trial.nr * Session.nr	-0.0184537	0.0399559	-0.0949	0.0566	0.212412	1	0.644884	-0.0424	0.0009
(1) session number, trial number and age were z-transformed to a mean of zero and a standard deviation of one, mean (sd) of the original variables were 3.87 (1.961), 5.478 (2.861) and 11.107 (5.689) respectively
(2) experimental group and sex were dummy coded with 'control' and 'female' being the respective reference categories
(3) not indicated because of having a very limited interpretation
Results of the model rd.full.wc, after removal of the non-significant highest order interaction. Estimates, together with standard errors, confidence limits, significance tests as well as minimum and maximum of estimates obtained after dropping levels of the random effects one at a time (model stability).
Term	Estimate	SE	lower CI	upper CI	χ2	df	P-value	min	max
Intercept	1.70331	0.116382	1.4584	1.9444			(3)	1.6366	1.7629
Experimental group (2)	-0.127612	0.146548	-0.4213	0.1576			(3)	-0.1901	-0.0292
Trial.nr (1)	-0.0819245	0.0254369	-0.1325	-0.0327			(3)	-0.0985	-0.061
Session.nr (1)	-0.155861	0.0529293	-0.2617	-0.0504			(3)	-0.1859	-0.0938
Sex (2)	-0.411655	0.141141	-0.7098	-0.1268	6.11714	1	0.0133877	-0.5165	-0.2659
Age (1)	-0.0699088	0.0729741	-0.2166	0.0827	0.852966	1	0.355715	-0.139	0.0008
Experimental group * Trial.nr	0.0440649	0.036719	-0.0279	0.1188	1.41391	1	0.234408	0.0239	0.059
Experimental group * Session.nr	0.0565643	0.0764649	-0.1016	0.2009	0.535341	1	0.46437	-0.0061	0.0859
Trial.nr * Session.nr	0.0787004	0.0200079	0.0383	0.1203	11.9557	1	0.000544791	0.0675	0.0899
(1) session number, trial number and age were z-transformed to a mean of zero and a standard deviation of one, mean (sd) of the original variables were 3.87 (1.961), 5.478 (2.861) and 11.107 (5.689) respectively
(2) experimental group and sex were dummy coded with 'control' and 'female' being the respective reference categories
(3) not indicated because of having a very limited interpretation
Results of the model rd.full.wc, after removal of all non-significant interactions. Estimates, together with standard errors, confidence limits, significance tests as well as minimum and maximum of estimates obtained after dropping levels of the random effects one at a time (model stability).
Term	Estimate	SE	lower CI	upper CI	χ2	df	P-value	min	max
Intercept	1.67744	0.114638	1.4299	1.9022			(3)	1.6172	1.7378
Trial.nr (1)	-0.0607454	0.018507	-0.0941	-0.028			(3)	-0.0703	-0.0493
Session.nr (1)	-0.129139	0.0388606	-0.2057	-0.055			(3)	-0.1429	-0.0966
Experimental group (2)	-0.0850401	0.142043	-0.3803	0.22	0.324841	1	0.568713	-0.1612	0.0054
Sex (2)	-0.405638	0.141178	-0.6969	-0.0926	5.91449	1	0.0150168	-0.5118	-0.2586
Age (1)	-0.0712028	0.0729936	-0.2305	0.0834	0.885688	1	0.346649	-0.1409	0.0003
Trial.nr * Session.nr	0.0774524	0.020175	0.0378	0.1211	11.4875	1	0.000700657	0.0665	0.0887
(1) session number, trial number and age were z-transformed to a mean of zero and a standard deviation of one, mean (sd) of the original variables were 3.87 (1.961), 5.478 (2.861) and 11.107 (5.689) respectively
(2) experimental group and sex were dummy coded with 'control' and 'female' being the respective reference categories
(3) not indicated because of having a very limited interpretation
Model name	rd.alt.full.wc
Final full model	log.resp.dur ~ ExGroup * z.trial * z.session + Sex + z.age + z.log.rem.lat + (1+ z.session * z.trial + z.log.rem.lat| Subject) + (1+ z.trial + z.log.rem.lat| Session_SubjID)
Null model	log.resp.dur ~ Sex + z.age + z.log.rem.lat + (1+ z.session * z.trial + z.log.rem.lat| Subject) + (1+ z.trial + z.log.rem.lat| Session_SubjID)
Full-null model comparison (LRT)
χ2	4.58709
df	7
P-value	0.710206
Results of the fixed effects part of the full model rd.alt.full.wc. Estimates, together with standard errors, confidence limits, significance tests as well as minimum and maximum of estimates obtained after dropping levels of the random effects one at a time (model stability).
Term	Estimate	SE	lower CI	upper CI	χ2	df	P-value	min	max
Intercept	1.47843	0.0514601	1.3747	1.5854			(4)	1.4488	1.5106
Experimental group (2)	0.0227764	0.0643187	-0.1254	0.1575			(4)	-0.0392	0.0808
Trial.nr (1)	-0.00175349	0.0138814	-0.0303	0.0246			(4)	-0.0101	0.0072
Session.nr (1)	-0.00081503	0.026562	-0.0536	0.051			(4)	-0.021	0.0191
Sex (2)	-0.184755	0.0603945	-0.3148	-0.057	6.3208	1	0.011933	-0.2155	-0.1298
Age (1)	0.00313442	0.0313633	-0.0671	0.0722	0.00573904	1	0.939613	-0.0411	0.0297
Removal latency (3)	0.463176	0.0231643	0.4169	0.5092	56.4631	1	5.72642e-14	0.4548	0.4812
Experimental group * Trial.nr	0.0027058	0.0197654	-0.0354	0.0438			(4)	-0.0098	0.016
Experimental group * Session.nr	-0.0128371	0.0385736	-0.0916	0.0686			(4)	-0.0375	0.0144
Trial.nr * Session.nr	0.00613187	0.0138592	-0.0201	0.0368			(4)	-0.0021	0.0113
Experimental group * Trial.nr * Session.nr	0.0238403	0.0199326	-0.0167	0.0624	1.21915	1	0.269528	0.0159	0.0315
(1) session number, trial number and age were z-transformed to a mean of zero and a standard deviation of one, mean (sd) of the original variables were 3.87 (1.961), 5.478 (2.861) and 11.107 (5.689) respectively
(2) experimental group and sex were dummy coded with 'control' and 'female' being the respective reference categories
(3) removal latency was first log-transformed to improve model fit and subsequently z-transformed to a mean of zero and a standard deviation of one, mean (sd) or the log transformed variables was 0.566(0.816)
(4) not indicated because of having a very limited interpretation

## Sheet: rd.alt.s1.full.wc
Model name	rd.alt.s1.full.wc
Final full model	log.resp.dur ~ ExGroup * z.trial + Sex + z.age + z.log.rem.lat + (1 + z.trial + z.log.rem.lat | Subject)
Null model	log.resp.dur ~ Sex + z.age + z.log.rem.lat + (1 + z.trial + z.log.rem.lat | Subject)
Full-null model comparison (LRT):
χ2	6.80753
df	3
P-value	0.0782923
Results of the fixed effects part of the full model rd.alt.s1.full.wc. Estimates, together with standard errors, confidence limits, significance tests as well as minimum and maximum of estimates obtained after dropping levels of the random effects one at a time (model stability).
Term	Estimate	SE	lower CI	upper CI	χ2	df	P-value	min	max
Intercept	2.08419	0.0961789	1.8933	2.2792			(4)	1.9111	2.1175
Experimental group (2)	-0.286278	0.113772	-0.5392	-0.0388			(4)	-0.365	-0.1071
Trial.nr (1)	0.0718973	0.0538518	-0.044	0.1826			(4)	-0.0443	0.1067
Sex (2)	-0.1956	0.0751052	-0.3566	-0.0375	5.8419	1	0.0156489	-0.2276	-0.1428
Age (1)	-0.0227417	0.0392332	-0.1067	0.059	0.241692	1	0.622987	-0.0523	-0.0057
Removal latency (3)	0.766465	0.0437199	0.6833	0.854	50.1182	1	1.4476e-12	0.7468	0.8033
Experimental group * Trial.nr	-0.18724	0.0692799	-0.3286	-0.0344	6.10516	1	0.0134787	-0.2274	-0.0315
(1) trial number and age were z-transformed to a mean of zero and a standard deviation of one, mean (sd) of the original variables were 5.606 (2.848) and 11.388 (5.555) respectively
(2) experimental group and sex were dummy coded with 'control' and 'female' being the respective reference categories
(3) removal latency was first log-transformed to improve model fit and subsequently z-transformed to a mean of zero and a standard deviation of one, mean (sd) or the log transformed variables was 1.049(1.163)
(4) not indicated because of having a very limited interpretation

## Sheet: rd.alt.s27.full.wc
Model name	rd.alt.s27.full.wc
Final full model	log.resp.dur ~ ExGroup * z.trial * z.session + Sex + z.age + z.log.rem.lat + (1 + z.trial*z.session + z.log.rem.lat | Subject) + (1 + z.trial + z.log.rem.lat | Session_SubjID)
Null model	log.resp.dur ~ Sex + z.age + z.log.rem.lat + (1 + z.trial*z.session + z.log.rem.lat | Subject) + (1 + z.trial + z.log.rem.lat | Session_SubjID)
Full-null model comparison (LRT):
χ2	6.64093
df	7
P-value	0.467198
Results of the fixed effects part of the full model rd.alt.s27.full.wc. Estimates, together with standard errors, confidence limits, significance tests as well as minimum and maximum of estimates obtained after dropping levels of the random effects one at a time (model stability).
Term	Estimate	SE	lower CI	upper CI	χ2	df	P-value	min	max
Intercept	1.42551	0.051649	1.3209	1.5273			(4)	1.401	1.4465
Experimental group (2)	0.0424319	0.0664085	-0.0954	0.1754			(4)	0.0021	0.0674
Trial.nr (1)	-0.000890333	0.0134209	-0.0257	0.0265			(4)	-0.0075	0.0055
Session.nr (1)	0.0458137	0.0237876	-0.0059	0.0878			(4)	0.0229	0.0549
Sex (2)	-0.211084	0.0559806	-0.3251	-0.0932	9.17027	1	0.00245978	-0.2438	-0.1581
Age (1)	0.0332923	0.0286049	-0.0279	0.0936	0.905069	1	0.341426	-0.0044	0.0615
Removal latency (3)	0.377218	0.017576	0.3413	0.4149	54.7869	1	1.34332e-13	0.3695	0.3911
Experimental group * Trial.nr	0.0148228	0.0193803	-0.024	0.0524			(4)	0.0031	0.023
Experimental group * Session.nr	-0.0397888	0.0344863	-0.1013	0.0306			(4)	-0.0492	-0.0183
Trial.nr * Session.nr	0.00328996	0.013903	-0.0232	0.0292			(4)	-0.0038	0.0127
Experimental group * Trial.nr * Session.nr	0.00816963	0.0201792	-0.0319	0.0493	-4.81886	1	1	-0.0032	0.0167
(1) session number, trial number and age were z-transformed to a mean of zero and a standard deviation of one, mean (sd) of the original variables were 4.363 (1.688), 5.456 (2.865) and 11.059 (5.713) respectively
(2) experimental group and sex were dummy coded with 'control' and 'female' being the respective reference categories
(3) removal latency was first log-transformed to improve model fit and subsequently z-transformed to a mean of zero and a standard deviation of one, mean (sd) or the log transformed variables was 0.483 (0.709)
(4) not indicated because of having a very limited interpretation

## Sheet: rl.full.wc
Model name	rl.full.wc
Final full model	log.rem.lat ~ ExGroup * z.trial * z.session + Sex + z.age + (1+ z.session * z.trial | Subject) + (1+ z.trial | Session_SubjID)
Null model	log.rem.lat ~ Sex + z.age + (1+ z.session * z.trial | Subject) + (1+ z.trial | Session_SubjID)
Full-null model comparison (LRT):
χ2	29.7747
df	7
P-value	0.000104435
Results of the fixed effects part of the full model rl.full.wc. Estimates, together with standard errors, confidence limits, significance tests as well as minimum and maximum of estimates obtained after dropping levels of the random effects one at a time (model stability).
Term	Estimate	SE	lower CI	upper CI	χ2	df	P-value	min	max
Intercept	0.95365	0.142739	0.6653	1.2328			(3)	0.8818	1.0894
Experimental group (2)	-0.176695	0.181541	-0.5199	0.1781			(3)	-0.294	-0.1063
Trial.nr (1)	-0.122131	0.0292574	-0.1796	-0.0633			(3)	-0.1357	-0.101
Session.nr (1)	-0.249383	0.0489015	-0.3548	-0.1533			(3)	-0.272	-0.1947
Sex (2)	-0.55145	0.174201	-0.8958	-0.1968	7.50185	1	0.00616358	-0.7382	-0.3588
Age (1)	-0.0891204	0.0903652	-0.2662	0.087	0.850834	1	0.356316	-0.1743	0.0197
Experimental group * Trial.nr	0.0533286	0.0421759	-0.0256	0.1373			(3)	0.0327	0.0675
Experimental group * Session.nr	0.100536	0.0714171	-0.0461	0.2475			(3)	0.0472	0.1283
Trial.nr * Session.nr	0.113722	0.0332225	0.0478	0.1792			(3)	0.0894	0.1429
Experimental group * Trial.nr * Session.nr	-0.043207	0.0479777	-0.1423	0.0512	0.797184	1	0.371937	-0.0723	-0.0189
(1) session number, trial number and age were z-transformed to a mean of zero and a standard deviation of one, mean (sd) of the original variables were 3.868 (1.965), 5.475 (2.86) and 11.103 (5.689) respectively
(2) experimental group and sex were dummy coded with 'control' and 'female' being the respective reference categories
(3) not indicated because of having a very limited interpretation
Results of the fixed effects part of the full model rl.full.wc, after removal of the non-significant highest order interaction. Estimates, together with standard errors, confidence limits, significance tests as well as minimum and maximum of estimates obtained after dropping levels of the random effects one at a time (model stability).
Term	Estimate	SE	lower CI	upper CI	χ2	df	P-value	min	max
Intercept	0.938965	0.141763	0.668692	1.22356			(3)	0.863	1.075
Experimental group (2)	-0.147235	0.178494	-0.490228	0.234069			(3)	-0.267	-0.046
Trial.nr (1)	-0.120649	0.0292701	-0.185799	-0.061743			(3)	-0.133	-0.098
Session.nr (1)	-0.249485	0.0486628	-0.340652	-0.150571	7.48556	1	0.00621959	-0.274	-0.189
Sex (2)	-0.551669	0.174321	-0.903137	-0.191664	7.48556	1	0.00621959	-0.733	-0.357
Age (1)	-0.0900033	0.0904331	-0.270564	0.096301	0.867224	1	0.351725	-0.175	0.023
Experimental group * Trial.nr	0.0520484	0.0422391	-0.028536	0.141801	1.48243	1	0.223394	0.028	0.065
Experimental group * Session.nr	0.10126	0.0710733	-0.053329	0.248186	1.8486	1	0.173946	0.038	0.127
Trial.nr * Session.nr	0.0929367	0.0243868	0.046042	0.140714	10.5818	1	0.00114204	0.08	0.106
(1) session number, trial number and age were z-transformed to a mean of zero and a standard deviation of one, mean (sd) of the original variables were 3.868 (1.965), 5.475 (2.86) and 11.103 (5.689) respectively
(2) experimental group and sex were dummy coded with 'control' and 'female' being the respective reference categories
(3) not indicated because of having a very limited interpretation
Results of the fixed effects part of the full model rl.full.wc, after removal of all non-significant interactions. Estimates, together with standard errors, confidence limits, significance tests as well as minimum and maximum of estimates obtained after dropping levels of the random effects one at a time (model stability).
Term	Estimate	SE	lower CI	upper CI	χ2	df	P-value	min	max
Intercept	0.89809	0.141178	0.6181	1.1838			(3)	0.786	1.086
Trial.nr (1)	-0.0957661	0.0213577	-0.1374	-0.0537			(3)	-0.102	-0.084
Session.nr (1)	-0.202008	0.0375609	-0.2731	-0.1221			(3)	-0.214	-0.171
Experimental group (2)	-0.0802807	0.176018	-0.4555	0.3021	-0.11318	1	1	-0.291	0.061
Sex (2)	-0.54216	0.174791	-0.9119	-0.1686	7.04875	1	0.00793206	-0.737	-0.338
Age (1)	-0.0919047	0.0906697	-0.286	0.1056	0.620072	1	0.43102	-0.18	0.017
Trial.nr * Session.nr	0.0917921	0.0239312	0.045	0.1364	10.4668	1	0.00121537	0.079	0.105
(1) session number, trial number and age were z-transformed to a mean of zero and a standard deviation of one, mean (sd) of the original variables were 3.868 (1.965), 5.475 (2.86) and 11.103 (5.689) respectively
(2) experimental group and sex were dummy coded with 'control' and 'female' being the respective reference categories
(3) not indicated because of having a very limited interpretation

## Sheet: rl.s1.full.wc
Model name	rl.s1.full.wc
Final full model	log.rem.lat ~ ExGroup * z.trial + Sex + z.age + (1 + z.trial | Subject)
Null model	log.rem.lat ~ Sex + z.age + (1 + z.trial | Subject)
Full-null model comparison (LRT):
χ2	21.5789
df	3
P-value	7.98049e-05
Results of the fixed effects part of the full model rl.s1.full.wc. Estimates, together with standard errors, confidence limits, significance tests as well as minimum and maximum of estimates obtained after dropping levels of the random effects one at a time (model stability).
Term	Estimate	SE	lower CI	upper CI	χ2	df	P-value	min	max
Intercept	1.75828	0.246115	1.2815	2.271			(3)	1.4394	1.9768
Experimental group (2)	-0.739813	0.3087	-1.3793	-0.1434			(3)	-0.9637	-0.4747
Trial.nr (1)	-0.449403	0.0964381	-0.6477	-0.2627			(3)	-0.5145	-0.3984
Sex (2)	-0.599381	0.290503	-1.193	-0.0034	3.69964	1	0.0544244	-0.7446	-0.4148
Age (1)	-0.396981	0.150583	-0.689	-0.1017	6.00504	1	0.0142651	-0.4964	-0.213
Experimental group * Trial.nr	0.235718	0.134584	-0.026	0.4856	2.77632	1	0.0956678	0.1869	0.3062
(1) trial number and age were z-transformed to a mean of zero and a standard deviation of one, mean (sd) of the original variables were 5.605 (2.832) and 11.326 (5.557) respectively
(2) experimental group and sex were dummy coded with 'control' and 'female' being the respective reference categories
(3) not indicated because of having a very limited interpretation
Results of the fixed effects part of the full model rl.s1.full.wc, after removal of all non-significant interactions. Estimates, together with standard errors, confidence limits, significance tests as well as minimum and maximum of estimates obtained after dropping levels of the random effects one at a time (model stability).
Term	Estimate	SE	lower CI	upper CI	χ2	df	P-value	min	max
Intercept	1.82795	0.237533	1.3682	2.3271			(3)	1.4441	1.9864
Experimental group (2)	-0.895839	0.286247	-1.4695	-0.3232	7.16657	1	0.00742745	-1.0276	-0.48
Trial.nr (1)	-0.32546	0.0730207	-0.4728	-0.1724	12.217	1	0.000473568	-0.3521	-0.2934
Sex (2)	-0.594625	0.280173	-1.1522	-0.0119	3.87332	1	0.0490595	-0.7392	-0.4204
Age (1)	-0.382728	0.145545	-0.6741	-0.0837	5.92334	1	0.0149416	-0.4816	-0.2192
(1) trial number and age were z-transformed to a mean of zero and a standard deviation of one, mean (sd) of the original variables were 5.605 (2.832) and 11.326 (5.557) respectively
(2) experimental group and sex were dummy coded with 'control' and 'female' being the respective reference categories
(3) not indicated because of having a very limited interpretation

## Sheet: rl.s27.full.wc
Model name	rl.s27.full.wc
Final full model	log.rem.lat ~ ExGroup * z.trial * z.session + Sex + z.age + (1+ z.session * z.trial | Subject) + (1+ z.trial | Session_SubjID)
Null model	log.rem.lat ~ Sex + z.age + (1+ z.session * z.trial | Subject) + (1+ z.trial | Session_SubjID)
Full-null model comparison (LRT):
χ2	11.1085
df	7
P-value	0.133956
Results of the fixed effects part of the full model rl.s27.full.wc. Estimates, together with standard errors, confidence limits, significance tests as well as minimum and maximum of estimates obtained after dropping levels of the random effects one at a time (model stability).
Term	Estimate	SE	lower CI	upper CI	χ2	df	P-value	min	max
Intercept	0.853374	0.127699	0.5943	1.1014			(3)	0.7662	0.9741
Experimental group (2)	-0.0520544	0.166171	-0.3746	0.2806			(3)	-0.143	0.0293
Trial.nr (1)	-0.0677875	0.0293434	-0.1273	-0.0076			(3)	-0.0897	-0.0459
Session.nr (1)	-0.0875456	0.0411716	-0.1764	-0.0012			(3)	-0.1091	-0.0608
Sex (2)	-0.651978	0.13982	-0.9423	-0.3515	13.7865	1	0.000204807	-0.7659	-0.5012
Age (1)	-0.0190652	0.0732529	-0.1676	0.1509	0.0624881	1	0.802606	-0.0961	0.0331
Experimental group * Trial.nr	0.0207071	0.0423445	-0.0627	0.1029			(3)	-0.0017	0.0421
Experimental group * Session.nr	-0.00373892	0.0608324	-0.133	0.1161			(3)	-0.0322	0.0272
Trial.nr * Session.nr	0.0452178	0.0343634	-0.0218	0.1164			(3)	0.0163	0.0687
Experimental group * Trial.nr * Session.nr	0.00415549	0.0495328	-0.0888	0.1029	0.23123	1	0.630613	-0.0201	0.0336
(1) session number, trial number and age were z-transformed to a mean of zero and a standard deviation of one, mean (sd) of the original variables were 4.367 (1.69), 5.453 (2.866) and 11.065 (5.713) respectively
(2) experimental group and sex were dummy coded with 'control' and 'female' being the respective reference categories
(3) not indicated because of having a very limited interpretation

[truncated: 3 more sheets: s.full.wc, c.full.wc, model_overview]
